# Supplementary material for: Gut Microbiota-Derived TMAO: A Causal Factor Promoting Atherosclerotic Cardiovascular Disease?
Source: Int J Mol Sci. 2023 Jan 18;24(3):1940. doi: 10.3390/ijms24031940 (PMC9916030; doi:10.3390/ijms24031940)
Supplement: Supplementary file 1 [file ijms-24-01940-s001.zip]

Archive with 1 entries (1 files):
- ijms-2147558-supplementary.pdf
